# Supplementary material for: Global transportation infrastructure exposure to the change of precipitation in a warmer world
Source: Nat Commun. 2023 May 3;14:2541. doi: 10.1038/s41467-023-38203-3 (PMC10156714; doi:10.1038/s41467-023-38203-3)
Supplement: Supplementary file 4 — Supplementary Data 1 [file 41467_2023_38203_MOESM4_ESM.xlsx]

## Sheet: RCP4.5-mid-21st century
ID	NAME	SOVEREIGN	rail and road assets		absolute exposure		relative exposure
			(km)	rank	(km)	rank	%	rank
1	Afghanistan	Afghanistan	125304	33	351.184	132	0.280266	156
2	Albania	Albania	10955.6	128	1609.14	108	14.6878	76
3	Algeria	Algeria	124605	34	13371.9	48	10.7314	94
4	Andorra	Andorra	306.125	177	0.926657	159	0.302705	155
5	Angola	Angola	46881.1	67	2354.9	94	5.02313	121
6	Antigua and Barbuda	Antigua and Barbuda	57.9609	195	0	161	0	161
7	Argentina	Argentina	303764	19	66963.2	19	22.0445	56
8	Armenia	Armenia	18219	109	1232.62	116	6.7656	111
9	Australia	Australia	429852	10	130993	11	30.474	44
10	Austria	Austria	84241.2	41	35669.4	28	42.342	34
11	Azerbaijan	Azerbaijan	32175.5	85	2266.98	96	7.04567	109
12	Bahamas	Bahamas	465.374	174	101.646	149	21.8419	57
13	Bahrain	Bahrain	866.686	169	0	161	0	161
14	Baker Island	Brunei Darussalam	1341.66	166	1249.33	115	93.1178	3
15	Bangladesh	Bangladesh	41474.9	76	4043.72	77	9.7498	96
16	Barbados	Barbados	121.211	188	0	161	0	161
17	Belarus	Belarus	151497	26	24038.2	35	15.8671	70
18	Belgium	Belgie	73518.1	46	10386.3	51	14.1276	78
19	Belize	Belize	1964.41	160	87.1743	150	4.43769	125
20	Benin	Benin	13489.9	123	477.061	128	3.53644	134
21	Bhutan	Bhutan	6872.5	140	925.132	120	13.4614	83
22	Bolivia	Bolivia	61969.8	54	5982.81	60	9.65439	97
23	Bosnia and Herzegovina	Bosnia and Herzegovina	20205.1	104	2789.23	89	13.8046	80
24	Botswana	Botswana	21198.8	99	1110.27	117	5.23742	119
25	Brazil	Brazil	748255	6	220180	7	29.4258	47
26	Bulgaria	Bulgaria	45453.9	71	5869.48	62	12.913	87
27	Burkina Faso	Burkina Faso	21129.1	100	469.024	129	2.2198	142
29	Burundi	Burundi	12734.6	125	5464.85	64	42.9135	33
30	Cambodia	Cambodia	14416.9	120	4339.96	73	30.1032	46
31	Cameroon	Cameroun	42789	74	4743.79	70	11.0865	91
32	Canada	Canada	670558	7	344392	4	51.3591	23
33	Cape Verde	Cabo Verde	384.572	176	0	161	0	161
34	Central African Republic	Central African Republic	18896	107	3949.78	79	20.9027	61
35	Chad	Chad	25277.5	94	3719.53	82	14.7148	75
36	Chile	Chile	114358	37	7291.75	57	6.37627	113
37	China	China	2.9554e+06	2	1.27044e+06	1	42.987	32
38	Colombia	Colombia	65869.3	51	34769.3	29	52.7853	21
39	Comoros	Comoros	179.626	186	0	161	0	161
40	Congo	Republic of Congo	12702.1	126	1054.15	118	8.29902	100
41	Congo (Democratic Republic of the)	The Democratic Republic of the Congo	88502.9	40	20138.4	41	22.7545	54
42	Costa Rica	Costa Rica	8572.5	131	3337.19	83	38.929	36
43	Croatia	Croatia	46167.3	69	12311.5	49	26.6672	49
44	Cuba	Cuba	28330	89	2124.38	99	7.49868	105
45	Cura_ao	Netherlands	595.362	172	0	161	0	161
46	Cyprus	Cyprus	5681.52	146	340.995	134	6.00182	117
47	Czech Republic	Czech Republic	132160	30	45638.5	24	34.5326	40
48	Denmark	Denmark	63314.4	53	42176.5	26	66.6144	11
49	Djibouti	Djibouti	1105.47	168	118.8	145	10.7465	93
50	Dominica	Dominica	103.858	192	0	161	0	161
51	Dominican Republic	Dominican Republic	8205.06	132	63.9537	153	0.779442	150
52	Ecuador	Ecuador	35581.6	82	27319.9	34	76.7808	7
53	Egypt	Egypt	82322	42	18269	46	22.1921	55
54	El Salvador	El Salvador	8160.46	133	68.4088	152	0.838296	149
55	Equatorial Guinea	Equatorial Guinea	3351.82	154	1574.14	110	46.9636	27
56	Eritrea	Eritrea	5108.86	149	333.504	135	6.52796	112
57	Estonia	Estonia	36432.8	81	22747.4	38	62.4365	13
58	Ethiopia	Ethiopia	61798	55	3910.76	80	6.32829	114
59	Falkland Islands (Islas Malvinas)	United Kingdom	565.936	173	0	161	0	161
60	Faroe Islands	Denmark	108.969	189	0	161	0	161
61	Federated States of Micronesia	Micronesia	2.0896	200	0	161	0	161
62	Fiji	Fiji	1621.27	164	802.154	121	49.4769	25
63	Finland	Finland	200401	22	109993	13	54.8864	19
64	France	France	798534	5	254273	6	31.8425	42
65	French Guiana	France	713.808	171	633.673	123	88.7736	4
66	French Polynesia	France	209.742	184	0	161	0	161
67	Gabon	Gabon	7427.48	137	4051.92	76	54.553	20
68	Gambia	Gambia	1398.05	165	0	161	0	161
69	Gaza Strip	Palestina	6776.57	141	0	161	0	161
70	Georgia	Georgia	46474.5	68	2029.04	101	4.36592	127
71	Germany	Germany	633355	8	306656	5	48.4178	26
72	Ghana	Ghana	27517.9	90	634.539	122	2.30592	141
73	Greece	Hellas	89482.1	39	3314.06	84	3.7036	131
74	Greenland	Denmark	235.004	182	38.9383	156	16.5692	69
75	Grenada	Grenada	158.538	187	0	161	0	161
76	Guadeloupe	France	264.395	179	0	161	0	161
77	Guam	United States	233.041	183	0	161	0	161
78	Guatemala	Guatemala	18980.9	105	2540.42	92	13.3841	84
79	Guinea	Guinea	22005.7	97	1009.3	119	4.58653	124
80	Guinea-Bissau	Guinea-Bissau	1972.49	159	0	161	0	161
81	Guyana	Guyana	2299.05	157	186.365	140	8.10618	103
82	Haiti	Haiti	3405.75	152	0	161	0	161
83	Honduras	Honduras	13840.2	122	24.8635	158	0.179646	157
84	Hungary	Hungary	78197.5	44	20011.2	42	25.5906	50
85	Iceland	Iceland	26294.7	91	4769.48	68	18.1386	67
86	India	India	1.2099e+06	4	127440	12	10.5331	95
87	Indonesia	Indonesia	196583	23	30472.2	31	15.5009	71
88	Iran	Iran	308296	18	47275.8	22	15.3345	72
89	Iraq	Iraq	66534.1	50	2109.06	100	3.1699	136
90	Ireland	Ireland	65465.4	52	18179.5	47	27.7696	48
91	Isle of Man	United Kingdom	388.203	175	0	161	0	161
92	Israel	Israel	14639.7	119	0	161	0	161
93	Italy	Italy	335390	15	64427	21	19.2096	62
94	Jamaica	Jamaica	3219.52	155	0.214978	160	0.00667731	160
95	Japan	Japan	424662	11	189393	8	44.5986	29
96	Jordan	Jordan	13902.2	121	103.371	148	0.743559	151
97	Kazakhstan	Kazakhstan	181230	24	79380.4	16	43.8008	30
98	Kenya	Kenya	44194.4	73	2787.45	90	6.30724	115
99	Kuwait	Kuwait	3381.03	153	1875.47	103	55.4704	18
100	Kyrgyzstan	Kyrgyzstan	18962.8	106	3993.79	78	21.0613	60
101	Laos	Laos	20470	101	2676.53	91	13.0754	86
102	Latvia	Latvia	54279.2	59	19185.8	45	35.3466	38
103	Lebanon	Lebanon	9633.99	129	0	161	0	161
104	Lesotho	Lesotho	5739.08	145	0	161	0	161
105	Liberia	Liberia	6647.74	142	396.602	131	5.96596	118
106	Libya	Libya	33477.2	84	7089.01	58	21.1756	59
107	Lithuania	Lithuania	47981	65	22119.5	39	46.1005	28
108	Luxembourg	Luxembourg	5765.07	144	1744.59	104	30.2614	45
109	Macedonia	Macedonia	13363.8	124	0	161	0	161
110	Madagascar	Madagascar	20404.4	102	111.627	146	0.547072	153
111	Malawi	Malawi	16313.3	114	514.581	126	3.15435	137
112	Malaysia	Malaysia	52573.3	61	22784.5	37	43.3387	31
113	Mali	Mali	34204	83	1673.14	107	4.89165	122
114	Malta	Malta	208.181	185	0	161	0	161
115	Martinique	France	107.401	191	0	161	0	161
116	Mauritania	Mauritania	7743.16	135	300.362	136	3.87907	129
117	Mauritius	Mauritius	1256.82	167	0	161	0	161
118	Mayotte	France	76.9613	194	0	161	0	161
119	Mexico	Mexico	340218	14	32605.9	30	9.58384	98
120	Moldova	Moldova	21637.5	98	2967.19	87	13.7132	82
121	Mongolia	Mongolia	61543.2	56	2912.98	88	4.73323	123
122	Montenegro	Montenegro	4462.28	150	272.065	138	6.097	116
123	Morocco	Morocco	72621.2	47	119.844	143	0.165026	159
124	Mozambique	Mozambique	42202.6	75	2124.45	98	5.03394	120
28	Myanmar	Myanmar	56937.4	58	19708.9	44	34.615	39
125	Namibia	Namibia	49082.7	63	1742.16	105	3.54943	133
126	Nepal	Nepal	28804.7	88	4067.79	75	14.122	79
127	Netherlands	Nederland	75173.5	45	23550.4	36	31.3281	43
128	New Caledonia	France	1705.66	163	1608.3	109	94.2919	2
129	New Zealand	New Zealand	41362.1	77	28042.7	32	67.7981	10
130	Nicaragua	Nicaragua	8155.52	134	79.3446	151	0.972895	147
131	Niger	Niger	17559.8	111	3218.67	85	18.3297	66
132	Nigeria	Nigeria	121139	35	4747.97	69	3.91942	128
133	Niue	New Zealand	29.1353	198	0	161	0	161
134	North Korea	North Korea	48121.1	64	6617.46	59	13.7517	81
135	Norway	Norway	129280	32	74105.9	18	57.3221	16
136	Oman	Oman	16915.5	113	1389.34	112	8.2134	101
137	Pakistan	Pakistan	143336	27	1740.32	106	1.21415	144
138	Palau	United States	108.559	190	108.559	147	100	1
139	Palestina	Vanuatu	287.606	178	0	161	0	161
140	Panama	Panama	6539.14	143	5049.08	67	77.2132	6
141	Papua New Guinea	Papua New Guinea	11754.8	127	2183.28	97	18.5735	65
142	Paraguay	Paraguay	24475	95	4345.2	72	17.7536	68
143	Peru	Peru	129624	31	81665.5	15	63.0017	12
144	Philippines	Pilipinas	69090.9	49	1286.2	113	1.8616	143
145	Poland	Poland	342572	13	136502	10	39.8462	35
146	Portugal	Portugal	80470.6	43	3102.28	86	3.85517	130
147	Puerto Rico	United States	8657.85	130	0	161	0	161
148	Qatar	Qatar	3464.48	151	284.344	137	8.20741	102
149	Reunion	France	811.003	170	0	161	0	161
150	Romania	Romania	134860	29	9348.1	54	6.9317	110
151	Russia	Russia	1.78817e+06	3	662422	3	37.0447	37
152	Rwanda	Rwanda	7668.54	136	4616.52	71	60.2007	15
153	Saint Kitts and Nevis	Saint Kitts and Nevis	33.3711	197	0	161	0	161
154	Samoa	Samoa	256.115	181	134.61	141	52.5585	22
155	Sao Tome and Principe	Sao Tome and Principe	103.762	193	0	161	0	161
156	Saudi Arabia	Saudi Arabia	162801	25	19949.1	43	12.2536	88
157	Senegal	Senegal	14738.1	118	0	161	0	161
158	Serbia	Serbia	45611.1	70	1450.34	111	3.17979	135
159	Sierra Leone	Sierra Leone	7082.51	138	257.513	139	3.63591	132
160	Singapore	Singapore	2458.42	156	0	161	0	161
161	Slovakia	Slovakia	44320.1	72	3906.34	81	8.81392	99
162	Slovenia	Slovenia	18500.5	108	9269.52	55	50.1042	24
163	Solomon Islands	Solomon Islands	258.086	180	0	161	0	161
164	Somalia	Somalia	15366.8	117	60.4549	154	0.393412	154
165	South Africa	South Africa	208500	21	27887.6	33	13.3754	85
166	South Georgia and the South Sandwich Isla	United Kingdom	0.133276	201	0	161	0	161
167	South Korea	South Korea	114516	36	90254.7	14	78.8139	5
168	South Sudan	South Sudan	17491	112	1893.2	102	10.8239	92
169	Spain	Spain	316743	16	45457.5	25	14.3515	77
170	Sri Lanka	Sri Lanka	26034.3	92	5959.87	61	22.8924	53
171	Sudan	Sudan	37976.2	80	4216.07	74	11.1019	90
172	Suriname	Suriname	1722.54	162	435.324	130	25.2722	51
173	Svalbard and Jan Mayen	Norway	57.1494	196	0	161	0	161
174	Swaziland	Swaziland	5179.03	148	121.078	142	2.33785	140
175	Sweden	Sweden	262596	20	182328	9	69.4331	9
176	Switzerland	Switzerland	49154.2	62	35941.5	27	73.1199	8
177	Syria	Syria	61253.6	57	619.693	124	1.01168	146
178	Tajikistan	Tajikistan	15989.6	116	2449.17	93	15.3172	73
179	Tanzania	Tanzania	69134.3	48	5477.9	63	7.92356	104
180	Thailand	Thailand	141871	28	79367.4	17	55.9436	17
181	The Republic of Cote d'ivoire	The Republic of Cote d'ivoire	22755.1	96	609.581	125	2.67888	139
182	Timor-Leste	Timor-Leste	2161.89	158	0	161	0	161
183	Togo	Togo	6941.13	139	492.576	127	7.09649	108
184	Trinidad and Tobago	Trinidad and Tobago	1770.68	161	0	161	0	161
185	Tunisia	Tunisia	31164.9	87	345.076	133	1.10726	145
186	Turkey	Turkey	484543	9	21195.7	40	4.37437	126
187	Turkmenistan	Turkmenistan	25366.1	93	5398.36	66	21.2818	58
188	Turks and Caicas Islands	United Kingdom	13.0451	199	0	161	0	161
189	Uganda	Uganda	38583.4	79	9433.1	53	24.4486	52
190	Ukraine	Ukraine	312013	17	46967	23	15.0529	74
191	United Arab Emirates	United Arab Emirates	16234.1	115	28.496	157	0.175532	158
192	United Kingdom	United Kingdom	347454	12	64741.6	20	18.6331	64
193	United States	United States	3.48233e+06	1	1.1396e+06	2	32.7253	41
194	Uruguay	Uruguay	18111.7	110	11248.3	50	62.105	14
195	Uzbekistan	Uzbekistan	53492.9	60	10201.8	52	19.0713	63
196	Venezuela	Venezuela	47144.3	66	5400.98	65	11.4563	89
197	Vietnam	Vietnam	104912	38	7504.71	56	7.15336	107
198	Western Sahara	Western Sahara	5326.82	147	50.9673	155	0.956804	148
199	Yemen	Yemen	20230.8	103	119.796	144	0.592148	152
200	Zambia	Zambia	31184.9	86	2338.02	95	7.49729	106
201	Zimbabwe	Zimbabwe	40120.7	78	1261.5	114	3.14427	138

## Sheet: RCP4.5-late-21st century
ID	NAME	SOVEREIGN	rail and road assets		absolute exposure		relative exposure
			(km)	rank	(km)	rank	%	rank
1	Afghanistan	Afghanistan	125304	33	1860.38	113	1.48469	150
2	Albania	Albania	10955.6	128	1874.76	112	17.1123	101
3	Algeria	Algeria	124605	34	13892.9	62	11.1496	113
4	Andorra	Andorra	306.125	177	0.926657	162	0.302705	160
5	Angola	Angola	46881.1	67	4223.83	98	9.00966	120
6	Antigua and Barbuda	Antigua and Barbuda	57.9609	195	0	163	0	163
7	Argentina	Argentina	303764	19	103401	20	34.04	70
8	Armenia	Armenia	18219	109	660.14	127	3.62336	138
9	Australia	Australia	429852	10	114951	16	26.742	83
10	Austria	Austria	84241.2	41	52729.4	32	62.5934	34
11	Azerbaijan	Azerbaijan	32175.5	85	5062.35	94	15.7336	103
12	Bahamas	Bahamas	465.374	174	95.6681	151	20.5573	96
13	Bahrain	Bahrain	866.686	169	0	163	0	163
14	Baker Island	Brunei Darussalam	1341.66	166	1341.66	117	100	1
15	Bangladesh	Bangladesh	41474.9	76	7943.32	73	19.1521	99
16	Barbados	Barbados	121.211	188	0	163	0	163
17	Belarus	Belarus	151497	26	68072.1	25	44.9331	55
18	Belgium	Belgie	73518.1	46	19856.3	50	27.0087	82
19	Belize	Belize	1964.41	160	31.7022	158	1.61383	149
20	Benin	Benin	13489.9	123	334.347	134	2.4785	143
21	Bhutan	Bhutan	6872.5	140	2491.97	110	36.26	65
22	Bolivia	Bolivia	61969.8	54	15739.5	56	25.3987	85
23	Bosnia and Herzegovina	Bosnia and Herzegovina	20205.1	104	8849.58	71	43.7988	56
24	Botswana	Botswana	21198.8	99	3058.69	106	14.4286	107
25	Brazil	Brazil	748255	6	345408	7	46.1619	53
26	Bulgaria	Bulgaria	45453.9	71	12917.9	63	28.4197	79
27	Burkina Faso	Burkina Faso	21129.1	100	1403.75	116	6.64367	128
29	Burundi	Burundi	12734.6	125	5464.85	92	42.9135	58
30	Cambodia	Cambodia	14416.9	120	7463.94	76	51.772	50
31	Cameroon	Cameroun	42789	74	9966.11	67	23.2913	91
32	Canada	Canada	670558	7	476757	4	71.0987	28
33	Cape Verde	Cabo Verde	384.572	176	0	163	0	163
34	Central African Republic	Central African Republic	18896	107	8691.61	72	45.997	54
35	Chad	Chad	25277.5	94	6201.9	86	24.5353	87
36	Chile	Chile	114358	37	7777.61	75	6.80113	127
37	China	China	2.9554e+06	2	1.9352e+06	2	65.4803	32
38	Colombia	Colombia	65869.3	51	32442.6	43	49.2529	52
39	Comoros	Comoros	179.626	186	0	163	0	163
40	Congo	Republic of Congo	12702.1	126	3813.8	99	30.0249	76
41	Congo (Democratic Republic of the)	The Democratic Republic of the Congo	88502.9	40	38466.3	38	43.4633	57
42	Costa Rica	Costa Rica	8572.5	131	2854.35	109	33.2966	72
43	Croatia	Croatia	46167.3	69	26954.2	47	58.3838	38
44	Cuba	Cuba	28330	89	821.954	125	2.90136	142
45	Cura_ao	Netherlands	595.362	172	0	163	0	163
46	Cyprus	Cyprus	5681.52	146	841.171	124	14.8054	106
47	Czech Republic	Czech Republic	132160	30	68750.3	24	52.0203	49
48	Denmark	Denmark	63314.4	53	46660.8	33	73.6971	25
49	Djibouti	Djibouti	1105.47	168	118.8	148	10.7465	115
50	Dominica	Dominica	103.858	192	0	163	0	163
51	Dominican Republic	Dominican Republic	8205.06	132	0	163	0	163
52	Ecuador	Ecuador	35581.6	82	34897.9	41	98.0785	3
53	Egypt	Egypt	82322	42	18277.8	52	22.2028	93
54	El Salvador	El Salvador	8160.46	133	169.537	141	2.07754	146
55	Equatorial Guinea	Equatorial Guinea	3351.82	154	2963.23	107	88.4065	9
56	Eritrea	Eritrea	5108.86	149	183.228	140	3.58648	139
57	Estonia	Estonia	36432.8	81	26058.4	48	71.5247	27
58	Ethiopia	Ethiopia	61798	55	9500.62	69	15.3737	105
59	Falkland Islands (Islas Malvinas)	United Kingdom	565.936	173	0	163	0	163
60	Faroe Islands	Denmark	108.969	189	11.1578	161	10.2394	117
61	Federated States of Micronesia	Micronesia	2.0896	200	0	163	0	163
62	Fiji	Fiji	1621.27	164	1301.62	120	80.2842	19
63	Finland	Finland	200401	22	185853	12	92.7405	5
64	France	France	798534	5	329377	8	41.2477	60
65	French Guiana	France	713.808	171	617.777	128	86.5466	14
66	French Polynesia	France	209.742	184	118.171	149	56.3412	42
67	Gabon	Gabon	7427.48	137	7018.28	82	94.4906	4
68	Gambia	Gambia	1398.05	165	0	163	0	163
69	Gaza Strip	Palestina	6776.57	141	0	163	0	163
70	Georgia	Georgia	46474.5	68	7899.08	74	16.9966	102
71	Germany	Germany	633355	8	439674	5	69.4197	29
72	Ghana	Ghana	27517.9	90	231.184	138	0.840123	152
73	Greece	Hellas	89482.1	39	7249.75	79	8.10191	122
74	Greenland	Denmark	235.004	182	140.78	144	59.9056	37
75	Grenada	Grenada	158.538	187	0	163	0	163
76	Guadeloupe	France	264.395	179	0	163	0	163
77	Guam	United States	233.041	183	0	163	0	163
78	Guatemala	Guatemala	18980.9	105	1309.09	119	6.89687	126
79	Guinea	Guinea	22005.7	97	153.698	143	0.698447	157
80	Guinea-Bissau	Guinea-Bissau	1972.49	159	0	163	0	163
81	Guyana	Guyana	2299.05	157	123.218	146	5.35954	133
82	Haiti	Haiti	3405.75	152	0	163	0	163
83	Honduras	Honduras	13840.2	122	108.678	150	0.785233	154
84	Hungary	Hungary	78197.5	44	52730.1	31	67.4319	30
85	Iceland	Iceland	26294.7	91	13935.9	61	52.9991	45
86	India	India	1.2099e+06	4	390516	6	32.2767	73
87	Indonesia	Indonesia	196583	23	60998.2	28	31.0292	75
88	Iran	Iran	308296	18	67909.8	26	22.0275	94
89	Iraq	Iraq	66534.1	50	7090.72	81	10.6573	116
90	Ireland	Ireland	65465.4	52	57590.4	29	87.9708	11
91	Isle of Man	United Kingdom	388.203	175	0	163	0	163
92	Israel	Israel	14639.7	119	0	163	0	163
93	Italy	Italy	335390	15	169291	14	50.4758	51
94	Jamaica	Jamaica	3219.52	155	0	163	0	163
95	Japan	Japan	424662	11	328194	9	77.2836	22
96	Jordan	Jordan	13902.2	121	25.526	159	0.183612	161
97	Kazakhstan	Kazakhstan	181230	24	105426	18	58.1722	39
98	Kenya	Kenya	44194.4	73	12224	64	27.6595	81
99	Kuwait	Kuwait	3381.03	153	1058.23	122	31.2991	74
100	Kyrgyzstan	Kyrgyzstan	18962.8	106	7120.69	80	37.5509	64
101	Laos	Laos	20470	101	7335.35	78	35.8346	66
102	Latvia	Latvia	54279.2	59	41486.7	36	76.432	23
103	Lebanon	Lebanon	9633.99	129	0	163	0	163
104	Lesotho	Lesotho	5739.08	145	0	163	0	163
105	Liberia	Liberia	6647.74	142	359.306	133	5.40493	132
106	Libya	Libya	33477.2	84	6788.49	84	20.278	97
107	Lithuania	Lithuania	47981	65	36208.4	40	75.4641	24
108	Luxembourg	Luxembourg	5765.07	144	3168.33	105	54.9574	43
109	Macedonia	Macedonia	13363.8	124	0	163	0	163
110	Madagascar	Madagascar	20404.4	102	919.368	123	4.50574	135
111	Malawi	Malawi	16313.3	114	4264.06	97	26.1385	84
112	Malaysia	Malaysia	52573.3	61	43172.3	35	82.1184	17
113	Mali	Mali	34204	83	1439.75	115	4.2093	136
114	Malta	Malta	208.181	185	0	163	0	163
115	Martinique	France	107.401	191	0	163	0	163
116	Mauritania	Mauritania	7743.16	135	371.971	132	4.80387	134
117	Mauritius	Mauritius	1256.82	167	0	163	0	163
118	Mayotte	France	76.9613	194	0	163	0	163
119	Mexico	Mexico	340218	14	83231.1	22	24.4641	88
120	Moldova	Moldova	21637.5	98	1313.15	118	6.06889	131
121	Mongolia	Mongolia	61543.2	56	6810.68	83	11.0665	114
122	Montenegro	Montenegro	4462.28	150	1733.94	114	38.8577	61
123	Morocco	Morocco	72621.2	47	42.3306	156	0.0582896	162
124	Mozambique	Mozambique	42202.6	75	5028.51	95	11.9152	111
28	Myanmar	Myanmar	56937.4	58	32675	42	57.3875	40
125	Namibia	Namibia	49082.7	63	3510.45	102	7.15212	125
126	Nepal	Nepal	28804.7	88	9921.66	68	34.4446	69
127	Netherlands	Nederland	75173.5	45	39333.7	37	52.3239	48
128	New Caledonia	France	1705.66	163	1236.83	121	72.513	26
129	New Zealand	New Zealand	41362.1	77	32141.5	44	77.7076	20
130	Nicaragua	Nicaragua	8155.52	134	63.2433	154	0.775466	155
131	Niger	Niger	17559.8	111	6106.49	88	34.7753	68
132	Nigeria	Nigeria	121139	35	15725.8	57	12.9816	109
133	Niue	New Zealand	29.1353	198	0	163	0	163
134	North Korea	North Korea	48121.1	64	17188.9	53	35.7201	67
135	Norway	Norway	129280	32	100189	21	77.4981	21
136	Oman	Oman	16915.5	113	5659.78	90	33.4591	71
137	Pakistan	Pakistan	143336	27	5653.8	91	3.94445	137
138	Palau	United States	108.559	190	72.3508	152	66.6467	31
139	Palestina	Vanuatu	287.606	178	22.7326	160	7.90408	123
140	Panama	Panama	6539.14	143	5970.91	89	91.3103	8
141	Papua New Guinea	Papua New Guinea	11754.8	127	3396.74	103	28.8967	77
142	Paraguay	Paraguay	24475	95	9247.26	70	37.7824	63
143	Peru	Peru	129624	31	113961	17	87.9162	12
144	Philippines	Pilipinas	69090.9	49	10639.1	65	15.3987	104
145	Poland	Poland	342572	13	206988	11	60.4217	35
146	Portugal	Portugal	80470.6	43	675.561	126	0.839512	153
147	Puerto Rico	United States	8657.85	130	0	163	0	163
148	Qatar	Qatar	3464.48	151	48.0194	155	1.38605	151
149	Reunion	France	811.003	170	0	163	0	163
150	Romania	Romania	134860	29	56963.9	30	42.2392	59
151	Russia	Russia	1.78817e+06	3	1.00832e+06	3	56.3884	41
152	Rwanda	Rwanda	7668.54	136	6457.67	85	84.2098	15
153	Saint Kitts and Nevis	Saint Kitts and Nevis	33.3711	197	0	163	0	163
154	Samoa	Samoa	256.115	181	134.61	145	52.5585	47
155	Sao Tome and Principe	Sao Tome and Principe	103.762	193	0	163	0	163
156	Saudi Arabia	Saudi Arabia	162801	25	15335.2	58	9.4196	118
157	Senegal	Senegal	14738.1	118	0	163	0	163
158	Serbia	Serbia	45611.1	70	5420.33	93	11.8838	112
159	Sierra Leone	Sierra Leone	7082.51	138	33.3024	157	0.470207	159
160	Singapore	Singapore	2458.42	156	2458.42	111	100	2
161	Slovakia	Slovakia	44320.1	72	23372.3	49	52.7352	46
162	Slovenia	Slovenia	18500.5	108	17097.1	54	92.4142	6
163	Solomon Islands	Solomon Islands	258.086	180	0	163	0	163
164	Somalia	Somalia	15366.8	117	326.28	136	2.12328	145
165	South Africa	South Africa	208500	21	29102.6	46	13.9581	108
166	South Georgia and the South Sandwich Isla	United Kingdom	0.133276	201	0	163	0	163
167	South Korea	South Korea	114516	36	104772	19	91.4911	7
168	South Sudan	South Sudan	17491	112	3778.36	100	21.6018	95
169	Spain	Spain	316743	16	64046.2	27	20.2202	98
170	Sri Lanka	Sri Lanka	26034.3	92	16493.7	55	63.3537	33
171	Sudan	Sudan	37976.2	80	3247.91	104	8.55249	121
172	Suriname	Suriname	1722.54	162	159.849	142	9.27982	119
173	Svalbard and Jan Mayen	Norway	57.1494	196	0	163	0	163
174	Swaziland	Swaziland	5179.03	148	331.991	135	6.41029	129
175	Sweden	Sweden	262596	20	212634	10	80.9738	18
176	Switzerland	Switzerland	49154.2	62	43209.6	34	87.9061	13
177	Syria	Syria	61253.6	57	430.875	131	0.703427	156
178	Tajikistan	Tajikistan	15989.6	116	3676.99	101	22.9961	92
179	Tanzania	Tanzania	69134.3	48	19394.7	51	28.0537	80
180	Thailand	Thailand	141871	28	125206	15	88.2538	10
181	The Republic of Cote d'ivoire	The Republic of Cote d'ivoire	22755.1	96	511.581	130	2.24821	144
182	Timor-Leste	Timor-Leste	2161.89	158	71.6933	153	3.31623	140
183	Togo	Togo	6941.13	139	219.417	139	3.16112	141
184	Trinidad and Tobago	Trinidad and Tobago	1770.68	161	0	163	0	163
185	Tunisia	Tunisia	31164.9	87	522.678	129	1.67714	148
186	Turkey	Turkey	484543	9	38199.3	39	7.88357	124
187	Turkmenistan	Turkmenistan	25366.1	93	6134.83	87	24.1852	89
188	Turks and Caicas Islands	United Kingdom	13.0451	199	0	163	0	163
189	Uganda	Uganda	38583.4	79	14939.7	60	38.7204	62
190	Ukraine	Ukraine	312013	17	77462.5	23	24.8267	86
191	United Arab Emirates	United Arab Emirates	16234.1	115	305.057	137	1.87912	147
192	United Kingdom	United Kingdom	347454	12	184548	13	53.1143	44
193	United States	United States	3.48233e+06	1	2.08692e+06	1	59.9289	36
194	Uruguay	Uruguay	18111.7	110	15069.1	59	83.201	16
195	Uzbekistan	Uzbekistan	53492.9	60	10157.1	66	18.9878	100
196	Venezuela	Venezuela	47144.3	66	2894.31	108	6.13926	130
197	Vietnam	Vietnam	104912	38	29896.1	45	28.4965	78
198	Western Sahara	Western Sahara	5326.82	147	0	163	0	163
199	Yemen	Yemen	20230.8	103	119.796	147	0.592148	158
200	Zambia	Zambia	31184.9	86	7411.53	77	23.7664	90
201	Zimbabwe	Zimbabwe	40120.7	78	4817.79	96	12.0082	110

## Sheet: RCP8.5-mid-21st century
ID	NAME	SOVEREIGN	rail and road assets		absolute exposure		relative exposure
			(km)	rank	(km)	rank	%	rank
1	Afghanistan	Afghanistan	125304	33	1014.66	124	0.809762	156
2	Albania	Albania	10955.6	128	1612.13	115	14.7151	106
3	Algeria	Algeria	124605	34	16122.4	53	12.9388	113
4	Andorra	Andorra	306.125	177	0	165	0	165
5	Angola	Angola	46881.1	67	5136.92	94	10.9574	118
6	Antigua and Barbuda	Antigua and Barbuda	57.9609	195	0	165	0	165
7	Argentina	Argentina	303764	19	100653	19	33.1354	64
8	Armenia	Armenia	18219	109	863.943	125	4.74199	139
9	Australia	Australia	429852	10	129651	15	30.1617	72
10	Austria	Austria	84241.2	41	38971.3	38	46.2615	50
11	Azerbaijan	Azerbaijan	32175.5	85	3053.56	105	9.49033	119
12	Bahamas	Bahamas	465.374	174	167.059	151	35.8978	61
13	Bahrain	Bahrain	866.686	169	0	165	0	165
14	Baker Island	Brunei Darussalam	1341.66	166	1341.66	119	100	1
15	Bangladesh	Bangladesh	41474.9	76	6975.83	76	16.8194	98
16	Barbados	Barbados	121.211	188	0	165	0	165
17	Belarus	Belarus	151497	26	39419.3	36	26.0199	79
18	Belgium	Belgie	73518.1	46	32047.3	43	43.591	52
19	Belize	Belize	1964.41	160	142.177	153	7.23765	128
20	Benin	Benin	13489.9	123	536.325	136	3.97576	142
21	Bhutan	Bhutan	6872.5	140	2510.58	107	36.5309	59
22	Bolivia	Bolivia	61969.8	54	16051.9	54	25.9028	80
23	Bosnia and Herzegovina	Bosnia and Herzegovina	20205.1	104	11493	62	56.882	40
24	Botswana	Botswana	21198.8	99	3272.86	102	15.4389	101
25	Brazil	Brazil	748255	6	372276	6	49.7525	45
26	Bulgaria	Bulgaria	45453.9	71	6582.89	84	14.4826	109
27	Burkina Faso	Burkina Faso	21129.1	100	1445.37	118	6.84065	130
29	Burundi	Burundi	12734.6	125	5464.85	91	42.9135	53
30	Cambodia	Cambodia	14416.9	120	6804.68	81	47.1992	49
31	Cameroon	Cameroun	42789	74	9001.06	70	21.0359	91
32	Canada	Canada	670558	7	454155	5	67.728	34
33	Cape Verde	Cabo Verde	384.572	176	0	165	0	165
34	Central African Republic	Central African Republic	18896	107	10460.4	65	55.3575	41
35	Chad	Chad	25277.5	94	5809.39	87	22.9825	85
36	Chile	Chile	114358	37	7319.26	74	6.40032	133
37	China	China	2.9554e+06	2	1.68259e+06	2	56.9328	39
38	Colombia	Colombia	65869.3	51	50830.6	28	77.1689	22
39	Comoros	Comoros	179.626	186	0	165	0	165
40	Congo	Republic of Congo	12702.1	126	5390.45	92	42.4374	54
41	Congo (Democratic Republic of the)	The Democratic Republic of the Congo	88502.9	40	38985.7	37	44.0502	51
42	Costa Rica	Costa Rica	8572.5	131	2382.67	109	27.7943	76
43	Croatia	Croatia	46167.3	69	31725.4	44	68.7183	32
44	Cuba	Cuba	28330	89	1182.1	123	4.1726	141
45	Cura_ao	Netherlands	595.362	172	0	165	0	165
46	Cyprus	Cyprus	5681.52	146	675.311	129	11.8861	116
47	Czech Republic	Czech Republic	132160	30	95269.9	21	72.0866	27
48	Denmark	Denmark	63314.4	53	44371.4	30	70.0811	30
49	Djibouti	Djibouti	1105.47	168	205.227	147	18.5646	95
50	Dominica	Dominica	103.858	192	0	165	0	165
51	Dominican Republic	Dominican Republic	8205.06	132	0	165	0	165
52	Ecuador	Ecuador	35581.6	82	33696	40	94.7006	5
53	Egypt	Egypt	82322	42	18489.3	51	22.4597	87
54	El Salvador	El Salvador	8160.46	133	477.87	138	5.85591	136
55	Equatorial Guinea	Equatorial Guinea	3351.82	154	2930.05	106	87.4167	12
56	Eritrea	Eritrea	5108.86	149	461.713	139	9.0375	121
57	Estonia	Estonia	36432.8	81	30788	45	84.5063	14
58	Ethiopia	Ethiopia	61798	55	13755	59	22.258	88
59	Falkland Islands (Islas Malvinas)	United Kingdom	565.936	173	0	165	0	165
60	Faroe Islands	Denmark	108.969	189	0	165	0	165
61	Federated States of Micronesia	Micronesia	2.0896	200	0	165	0	165
62	Fiji	Fiji	1621.27	164	1245.23	120	76.8061	24
63	Finland	Finland	200401	22	178029	13	88.8361	11
64	France	France	798534	5	313977	8	39.3192	57
65	French Guiana	France	713.808	171	650.542	130	91.1368	8
66	French Polynesia	France	209.742	184	0	165	0	165
67	Gabon	Gabon	7427.48	137	7310.46	75	98.4245	4
68	Gambia	Gambia	1398.05	165	0	165	0	165
69	Gaza Strip	Palestina	6776.57	141	814.36	127	12.0173	115
70	Georgia	Georgia	46474.5	68	3373.03	100	7.25782	127
71	Germany	Germany	633355	8	455318	4	71.8898	28
72	Ghana	Ghana	27517.9	90	1462.77	117	5.31571	138
73	Greece	Hellas	89482.1	39	7360.74	73	8.22594	122
74	Greenland	Denmark	235.004	182	157.838	152	67.1639	35
75	Grenada	Grenada	158.538	187	0	165	0	165
76	Guadeloupe	France	264.395	179	0	165	0	165
77	Guam	United States	233.041	183	0	165	0	165
78	Guatemala	Guatemala	18980.9	105	6891.18	79	36.3058	60
79	Guinea	Guinea	22005.7	97	614.807	134	2.79385	151
80	Guinea-Bissau	Guinea-Bissau	1972.49	159	0	165	0	165
81	Guyana	Guyana	2299.05	157	217.368	144	9.45469	120
82	Haiti	Haiti	3405.75	152	0	165	0	165
83	Honduras	Honduras	13840.2	122	266.293	143	1.92405	153
84	Hungary	Hungary	78197.5	44	41254.3	34	52.7565	42
85	Iceland	Iceland	26294.7	91	15117.2	55	57.4913	37
86	India	India	1.2099e+06	4	287723	9	23.7807	84
87	Indonesia	Indonesia	196583	23	65119.6	25	33.1257	65
88	Iran	Iran	308296	18	49060.6	29	15.9135	100
89	Iraq	Iraq	66534.1	50	1861.61	114	2.79799	150
90	Ireland	Ireland	65465.4	52	60921.2	26	93.0586	6
91	Isle of Man	United Kingdom	388.203	175	0	165	0	165
92	Israel	Israel	14639.7	119	31.3171	163	0.213919	164
93	Italy	Italy	335390	15	172685	14	51.488	44
94	Jamaica	Jamaica	3219.52	155	101.221	157	3.14398	145
95	Japan	Japan	424662	11	368260	7	86.7184	13
96	Jordan	Jordan	13902.2	121	622.663	133	4.47888	140
97	Kazakhstan	Kazakhstan	181230	24	73094.5	24	40.3324	56
98	Kenya	Kenya	44194.4	73	11200.6	63	25.344	82
99	Kuwait	Kuwait	3381.03	153	824.434	126	24.3841	83
100	Kyrgyzstan	Kyrgyzstan	18962.8	106	3217.18	104	16.9658	97
101	Laos	Laos	20470	101	6872.03	80	33.5712	63
102	Latvia	Latvia	54279.2	59	41741.9	33	76.9022	23
103	Lebanon	Lebanon	9633.99	129	174.724	150	1.81362	154
104	Lesotho	Lesotho	5739.08	145	118.417	155	2.06335	152
105	Liberia	Liberia	6647.74	142	421.966	140	6.34751	134
106	Libya	Libya	33477.2	84	6757	83	20.1839	92
107	Lithuania	Lithuania	47981	65	39834.8	35	83.022	16
108	Luxembourg	Luxembourg	5765.07	144	1240.18	121	21.512	89
109	Macedonia	Macedonia	13363.8	124	44.9269	160	0.336185	162
110	Madagascar	Madagascar	20404.4	102	638.905	131	3.13122	146
111	Malawi	Malawi	16313.3	114	2161.04	112	13.2471	112
112	Malaysia	Malaysia	52573.3	61	42285.5	32	80.4316	19
113	Mali	Mali	34204	83	2344.87	110	6.85555	129
114	Malta	Malta	208.181	185	0	165	0	165
115	Martinique	France	107.401	191	0	165	0	165
116	Mauritania	Mauritania	7743.16	135	633.414	132	8.18031	123
117	Mauritius	Mauritius	1256.82	167	0	165	0	165
118	Mayotte	France	76.9613	194	0	165	0	165
119	Mexico	Mexico	340218	14	86442	23	25.4078	81
120	Moldova	Moldova	21637.5	98	1574.62	116	7.2773	126
121	Mongolia	Mongolia	61543.2	56	4130.94	96	6.71226	131
122	Montenegro	Montenegro	4462.28	150	2147.31	113	48.1214	48
123	Morocco	Morocco	72621.2	47	0	165	0	165
124	Mozambique	Mozambique	42202.6	75	6949.04	77	16.4659	99
28	Myanmar	Myanmar	56937.4	58	32565.7	42	57.1956	38
125	Namibia	Namibia	49082.7	63	3225.23	103	6.57101	132
126	Nepal	Nepal	28804.7	88	8303.79	71	28.8279	74
127	Netherlands	Nederland	75173.5	45	36761.7	39	48.9024	46
128	New Caledonia	France	1705.66	163	1185.89	122	69.5268	31
129	New Zealand	New Zealand	41362.1	77	33411.4	41	80.7779	18
130	Nicaragua	Nicaragua	8155.52	134	38.3709	161	0.47049	161
131	Niger	Niger	17559.8	111	5565.59	89	31.695	66
132	Nigeria	Nigeria	121139	35	14071.8	58	11.6162	117
133	Niue	New Zealand	29.1353	198	0	165	0	165
134	North Korea	North Korea	48121.1	64	16830.5	52	34.9753	62
135	Norway	Norway	129280	32	88067.9	22	68.1219	33
136	Oman	Oman	16915.5	113	2179.93	111	12.8872	114
137	Pakistan	Pakistan	143336	27	4082.75	97	2.84838	149
138	Palau	United States	108.559	190	108.246	156	99.7115	3
139	Palestina	Vanuatu	287.606	178	0	165	0	165
140	Panama	Panama	6539.14	143	5095.37	95	77.921	21
141	Papua New Guinea	Papua New Guinea	11754.8	127	3369.89	101	28.6682	75
142	Paraguay	Paraguay	24475	95	10150.1	67	41.4714	55
143	Peru	Peru	129624	31	115302	16	88.9513	10
144	Philippines	Pilipinas	69090.9	49	5540.87	90	8.01967	124
145	Poland	Poland	342572	13	259128	10	75.6419	26
146	Portugal	Portugal	80470.6	43	10744.3	64	13.3519	111
147	Puerto Rico	United States	8657.85	130	0	165	0	165
148	Qatar	Qatar	3464.48	151	120.446	154	3.4766	144
149	Reunion	France	811.003	170	0	165	0	165
150	Romania	Romania	134860	29	25033.9	48	18.5628	96
151	Russia	Russia	1.78817e+06	3	862990	3	48.2611	47
152	Rwanda	Rwanda	7668.54	136	6011.72	86	78.3946	20
153	Saint Kitts and Nevis	Saint Kitts and Nevis	33.3711	197	0	165	0	165
154	Samoa	Samoa	256.115	181	0	165	0	165
155	Sao Tome and Principe	Sao Tome and Principe	103.762	193	27.2344	164	26.2469	77
156	Saudi Arabia	Saudi Arabia	162801	25	9320.01	69	5.72477	137
157	Senegal	Senegal	14738.1	118	90.6775	158	0.615258	158
158	Serbia	Serbia	45611.1	70	10252.9	66	22.4789	86
159	Sierra Leone	Sierra Leone	7082.51	138	211.087	146	2.9804	148
160	Singapore	Singapore	2458.42	156	2458.42	108	100	2
161	Slovakia	Slovakia	44320.1	72	13633.6	60	30.7616	67
162	Slovenia	Slovenia	18500.5	108	13259.5	61	71.6711	29
163	Solomon Islands	Solomon Islands	258.086	180	0	165	0	165
164	Somalia	Somalia	15366.8	117	199.027	148	1.29517	155
165	South Africa	South Africa	208500	21	30774.9	46	14.7602	105
166	South Georgia and the South Sandwich Isla	United Kingdom	0.133276	201	0	165	0	165
167	South Korea	South Korea	114516	36	105018	18	91.7055	7
168	South Sudan	South Sudan	17491	112	5333.09	93	30.4905	70
169	Spain	Spain	316743	16	96094.2	20	30.3382	71
170	Sri Lanka	Sri Lanka	26034.3	92	6778.1	82	26.0353	78
171	Sudan	Sudan	37976.2	80	5739.21	88	15.1127	104
172	Suriname	Suriname	1722.54	162	512.4	137	29.7467	73
173	Svalbard and Jan Mayen	Norway	57.1494	196	0	165	0	165
174	Swaziland	Swaziland	5179.03	148	183.215	149	3.53763	143
175	Sweden	Sweden	262596	20	219155	11	83.4571	15
176	Switzerland	Switzerland	49154.2	62	44098.3	31	89.7141	9
177	Syria	Syria	61253.6	57	327.875	142	0.535275	160
178	Tajikistan	Tajikistan	15989.6	116	3427.4	99	21.4351	90
179	Tanzania	Tanzania	69134.3	48	21088.4	49	30.5036	69
180	Thailand	Thailand	141871	28	108958	17	76.8008	25
181	The Republic of Cote d'ivoire	The Republic of Cote d'ivoire	22755.1	96	686.586	128	3.01729	147
182	Timor-Leste	Timor-Leste	2161.89	158	330.359	141	15.281	102
183	Togo	Togo	6941.13	139	554.532	135	7.98908	125
184	Trinidad and Tobago	Trinidad and Tobago	1770.68	161	0	165	0	165
185	Tunisia	Tunisia	31164.9	87	211.754	145	0.679464	157
186	Turkey	Turkey	484543	9	30131.6	47	6.21856	135
187	Turkmenistan	Turkmenistan	25366.1	93	3428.4	98	13.5157	110
188	Turks and Caicas Islands	United Kingdom	13.0451	199	0	165	0	165
189	Uganda	Uganda	38583.4	79	14149.8	57	36.6732	58
190	Ukraine	Ukraine	312013	17	59397.9	27	19.037	94
191	United Arab Emirates	United Arab Emirates	16234.1	115	0	165	0	165
192	United Kingdom	United Kingdom	347454	12	217153	12	62.4982	36
193	United States	United States	3.48233e+06	1	1.82238e+06	1	52.3323	43
194	Uruguay	Uruguay	18111.7	110	14705.8	56	81.1948	17
195	Uzbekistan	Uzbekistan	53492.9	60	7764.79	72	14.5156	108
196	Venezuela	Venezuela	47144.3	66	6900.91	78	14.6378	107
197	Vietnam	Vietnam	104912	38	20777.6	50	19.8048	93
198	Western Sahara	Western Sahara	5326.82	147	31.9522	162	0.599836	159
199	Yemen	Yemen	20230.8	103	67.4028	159	0.333169	163
200	Zambia	Zambia	31184.9	86	9542.87	68	30.601	68
201	Zimbabwe	Zimbabwe	40120.7	78	6093.81	85	15.1887	103

## Sheet: RCP8.5-late-21st century
ID	NAME	SOVEREIGN	rail and road assets		absolute exposure		relative exposure
			(km)	rank	(km)	rank	%	rank
1	Afghanistan	Afghanistan	125304	33	5690.44	110	4.54131	150
2	Albania	Albania	10955.6	128	4653.23	117	42.4736	100
3	Algeria	Algeria	124605	34	14201.9	77	11.3975	140
4	Andorra	Andorra	306.125	177	0	165	0	165
5	Angola	Angola	46881.1	67	19068.7	64	40.6746	104
6	Antigua and Barbuda	Antigua and Barbuda	57.9609	195	0	165	0	165
7	Argentina	Argentina	303764	19	168144	17	55.3534	69
8	Armenia	Armenia	18219	109	6947.52	104	38.1333	111
9	Australia	Australia	429852	10	207872	14	48.3589	83
10	Austria	Austria	84241.2	41	80238.6	30	95.2487	27
11	Azerbaijan	Azerbaijan	32175.5	85	13117.2	79	40.7677	103
12	Bahamas	Bahamas	465.374	174	272.254	147	58.5022	65
13	Bahrain	Bahrain	866.686	169	0	165	0	165
14	Baker Island	Brunei Darussalam	1341.66	166	1341.66	134	100	3
15	Bangladesh	Bangladesh	41474.9	76	19749.5	63	47.618	84
16	Barbados	Barbados	121.211	188	0	165	0	165
17	Belarus	Belarus	151497	26	128672	20	84.9341	45
18	Belgium	Belgie	73518.1	46	57360	38	78.0217	51
19	Belize	Belize	1964.41	160	31.7022	158	1.61383	155
20	Benin	Benin	13489.9	123	2891.12	126	21.4318	130
21	Bhutan	Bhutan	6872.5	140	2849.1	127	41.4565	101
22	Bolivia	Bolivia	61969.8	54	30694.5	54	49.5314	80
23	Bosnia and Herzegovina	Bosnia and Herzegovina	20205.1	104	17868.1	69	88.4338	40
24	Botswana	Botswana	21198.8	99	6276.77	108	29.6091	120
25	Brazil	Brazil	748255	6	661033	4	88.3433	41
26	Bulgaria	Bulgaria	45453.9	71	10154.3	92	22.3397	129
27	Burkina Faso	Burkina Faso	21129.1	100	9654.6	95	45.6933	90
29	Burundi	Burundi	12734.6	125	5464.85	112	42.9135	99
30	Cambodia	Cambodia	14416.9	120	8280.93	99	57.4389	67
31	Cameroon	Cameroun	42789	74	23066.9	59	53.9085	71
32	Canada	Canada	670558	7	627685	6	93.6065	34
33	Cape Verde	Cabo Verde	384.572	176	0	165	0	165
34	Central African Republic	Central African Republic	18896	107	12696.7	82	67.1924	57
35	Chad	Chad	25277.5	94	11848.5	84	46.8739	85
36	Chile	Chile	114358	37	12620.3	83	11.0358	141
37	China	China	2.9554e+06	2	2.80978e+06	2	95.0728	29
38	Colombia	Colombia	65869.3	51	60611.6	35	92.018	36
39	Comoros	Comoros	179.626	186	0	165	0	165
40	Congo	Republic of Congo	12702.1	126	6641.34	105	52.2853	74
41	Congo (Democratic Republic of the)	The Democratic Republic of the Congo	88502.9	40	51746.7	42	58.4689	66
42	Costa Rica	Costa Rica	8572.5	131	3222.09	124	37.5864	113
43	Croatia	Croatia	46167.3	69	40011.6	47	86.6666	43
44	Cuba	Cuba	28330	89	63.278	156	0.223361	163
45	Cura_ao	Netherlands	595.362	172	0	165	0	165
46	Cyprus	Cyprus	5681.52	146	0.0556713	164	0.000979867	164
47	Czech Republic	Czech Republic	132160	30	128420	21	97.1698	23
48	Denmark	Denmark	63314.4	53	58911.6	36	93.0461	35
49	Djibouti	Djibouti	1105.47	168	743.017	139	67.2125	56
50	Dominica	Dominica	103.858	192	0	165	0	165
51	Dominican Republic	Dominican Republic	8205.06	132	0	165	0	165
52	Ecuador	Ecuador	35581.6	82	35530.7	51	99.8567	6
53	Egypt	Egypt	82322	42	18785.7	66	22.8197	128
54	El Salvador	El Salvador	8160.46	133	65.5678	155	0.803481	157
55	Equatorial Guinea	Equatorial Guinea	3351.82	154	3281.26	120	97.8947	17
56	Eritrea	Eritrea	5108.86	149	1421.61	133	27.8263	122
57	Estonia	Estonia	36432.8	81	36271.5	50	99.5573	10
58	Ethiopia	Ethiopia	61798	55	27623.8	56	44.7002	94
59	Falkland Islands (Islas Malvinas)	United Kingdom	565.936	173	0	165	0	165
60	Faroe Islands	Denmark	108.969	189	11.1578	163	10.2394	143
61	Federated States of Micronesia	Micronesia	2.0896	200	0	165	0	165
62	Fiji	Fiji	1621.27	164	1585	132	97.7627	19
63	Finland	Finland	200401	22	197754	15	98.6792	12
64	France	France	798534	5	656256	5	82.1826	50
65	French Guiana	France	713.808	171	713.808	140	100	4
66	French Polynesia	France	209.742	184	118.171	150	56.3412	68
67	Gabon	Gabon	7427.48	137	7401.68	102	99.6526	9
68	Gambia	Gambia	1398.05	165	0	165	0	165
69	Gaza Strip	Palestina	6776.57	141	0	165	0	165
70	Georgia	Georgia	46474.5	68	27337	57	58.8216	64
71	Germany	Germany	633355	8	614455	7	97.0158	24
72	Ghana	Ghana	27517.9	90	9228.83	96	33.5376	118
73	Greece	Hellas	89482.1	39	18325.6	68	20.4796	135
74	Greenland	Denmark	235.004	182	170.068	148	72.3681	54
75	Grenada	Grenada	158.538	187	0	165	0	165
76	Guadeloupe	France	264.395	179	0	165	0	165
77	Guam	United States	233.041	183	0	165	0	165
78	Guatemala	Guatemala	18980.9	105	4855.78	116	25.5824	125
79	Guinea	Guinea	22005.7	97	5131.24	113	23.3178	127
80	Guinea-Bissau	Guinea-Bissau	1972.49	159	0	165	0	165
81	Guyana	Guyana	2299.05	157	650.266	141	28.2842	121
82	Haiti	Haiti	3405.75	152	0	165	0	165
83	Honduras	Honduras	13840.2	122	376.577	145	2.72089	151
84	Hungary	Hungary	78197.5	44	66033.6	33	84.4446	46
85	Iceland	Iceland	26294.7	91	23649.8	58	89.9412	38
86	India	India	1.2099e+06	4	591974	8	48.9275	82
87	Indonesia	Indonesia	196583	23	98914.3	28	50.3168	78
88	Iran	Iran	308296	18	123655	23	40.1093	105
89	Iraq	Iraq	66534.1	50	4894.54	115	7.35645	146
90	Ireland	Ireland	65465.4	52	64242.5	34	98.132	16
91	Isle of Man	United Kingdom	388.203	175	0	165	0	165
92	Israel	Israel	14639.7	119	82.018	152	0.560243	158
93	Italy	Italy	335390	15	277209	12	82.6528	48
94	Jamaica	Jamaica	3219.52	155	0	165	0	165
95	Japan	Japan	424662	11	414132	9	97.5206	21
96	Jordan	Jordan	13902.2	121	0	165	0	165
97	Kazakhstan	Kazakhstan	181230	24	140229	18	77.376	52
98	Kenya	Kenya	44194.4	73	20061.9	61	45.3947	93
99	Kuwait	Kuwait	3381.03	153	0	165	0	165
100	Kyrgyzstan	Kyrgyzstan	18962.8	106	10336.8	89	54.5109	70
101	Laos	Laos	20470	101	10309.9	90	50.3658	77
102	Latvia	Latvia	54279.2	59	54095.6	40	99.6617	8
103	Lebanon	Lebanon	9633.99	129	0	165	0	165
104	Lesotho	Lesotho	5739.08	145	16.5788	162	0.288876	161
105	Liberia	Liberia	6647.74	142	3256.48	122	48.9863	81
106	Libya	Libya	33477.2	84	6979.91	103	20.8498	133
107	Lithuania	Lithuania	47981	65	47418.4	45	98.8276	11
108	Luxembourg	Luxembourg	5765.07	144	5658.54	111	98.1522	15
109	Macedonia	Macedonia	13363.8	124	337.825	146	2.52792	153
110	Madagascar	Madagascar	20404.4	102	2214.34	130	10.8523	142
111	Malawi	Malawi	16313.3	114	7423.46	101	45.5054	91
112	Malaysia	Malaysia	52573.3	61	50661.6	43	96.3638	25
113	Mali	Mali	34204	83	8300.4	98	24.2673	126
114	Malta	Malta	208.181	185	0	165	0	165
115	Martinique	France	107.401	191	0	165	0	165
116	Mauritania	Mauritania	7743.16	135	443.697	143	5.73018	149
117	Mauritius	Mauritius	1256.82	167	539.623	142	42.9356	98
118	Mayotte	France	76.9613	194	0	165	0	165
119	Mexico	Mexico	340218	14	168639	16	49.5678	79
120	Moldova	Moldova	21637.5	98	3253.59	123	15.0369	138
121	Mongolia	Mongolia	61543.2	56	12974.6	80	21.0821	132
122	Montenegro	Montenegro	4462.28	150	3270.41	121	73.2902	53
123	Morocco	Morocco	72621.2	47	0	165	0	165
124	Mozambique	Mozambique	42202.6	75	15867.1	74	37.5975	112
28	Myanmar	Myanmar	56937.4	58	36562.5	49	64.2153	59
125	Namibia	Namibia	49082.7	63	10177.8	91	20.736	134
126	Nepal	Nepal	28804.7	88	11095.9	85	38.5212	110
127	Netherlands	Nederland	75173.5	45	66309.9	32	88.2092	42
128	New Caledonia	France	1705.66	163	1614.31	131	94.644	30
129	New Zealand	New Zealand	41362.1	77	39719.5	48	96.0289	26
130	Nicaragua	Nicaragua	8155.52	134	79.3446	154	0.972895	156
131	Niger	Niger	17559.8	111	11086.4	86	63.1352	61
132	Nigeria	Nigeria	121139	35	55837.4	39	46.0935	89
133	Niue	New Zealand	29.1353	198	0	165	0	165
134	North Korea	North Korea	48121.1	64	30573	55	63.5334	60
135	Norway	Norway	129280	32	118227	25	91.4504	37
136	Oman	Oman	16915.5	113	3169.9	125	18.7396	137
137	Pakistan	Pakistan	143336	27	18815.4	65	13.1268	139
138	Palau	United States	108.559	190	108.559	151	100	2
139	Palestina	Vanuatu	287.606	178	22.7326	161	7.90408	145
140	Panama	Panama	6539.14	143	6425.84	107	98.2673	14
141	Papua New Guinea	Papua New Guinea	11754.8	127	4594.03	118	39.0822	106
142	Paraguay	Paraguay	24475	95	16978.7	72	69.3716	55
143	Peru	Peru	129624	31	127768	22	98.5678	13
144	Philippines	Pilipinas	69090.9	49	31888.6	53	46.1545	87
145	Poland	Poland	342572	13	323299	11	94.3742	32
146	Portugal	Portugal	80470.6	43	5112.27	114	6.35297	148
147	Puerto Rico	United States	8657.85	130	0	165	0	165
148	Qatar	Qatar	3464.48	151	0	165	0	165
149	Reunion	France	811.003	170	0	165	0	165
150	Romania	Romania	134860	29	68406.6	31	50.7242	75
151	Russia	Russia	1.78817e+06	3	1.47346e+06	3	82.4004	49
152	Rwanda	Rwanda	7668.54	136	6457.67	106	84.2098	47
153	Saint Kitts and Nevis	Saint Kitts and Nevis	33.3711	197	0	165	0	165
154	Samoa	Samoa	256.115	181	168.79	149	65.9038	58
155	Sao Tome and Principe	Sao Tome and Principe	103.762	193	27.2344	159	26.2469	124
156	Saudi Arabia	Saudi Arabia	162801	25	14452.2	76	8.87722	144
157	Senegal	Senegal	14738.1	118	80.9983	153	0.549583	159
158	Serbia	Serbia	45611.1	70	17605	70	38.598	109
159	Sierra Leone	Sierra Leone	7082.51	138	3704.8	119	52.3091	73
160	Singapore	Singapore	2458.42	156	2458.42	128	100	5
161	Slovakia	Slovakia	44320.1	72	42210.3	46	95.2397	28
162	Slovenia	Slovenia	18500.5	108	18500.5	67	100	1
163	Solomon Islands	Solomon Islands	258.086	180	0	165	0	165
164	Somalia	Somalia	15366.8	117	6270.92	109	40.8082	102
165	South Africa	South Africa	208500	21	57403.5	37	27.5317	123
166	South Georgia and the South Sandwich Isla	United Kingdom	0.133276	201	0	165	0	165
167	South Korea	South Korea	114516	36	111381	26	97.262	22
168	South Sudan	South Sudan	17491	112	10566	88	60.4085	62
169	Spain	Spain	316743	16	122815	24	38.7743	107
170	Sri Lanka	Sri Lanka	26034.3	92	23049.3	60	88.5345	39
171	Sudan	Sudan	37976.2	80	14673.1	75	38.6376	108
172	Suriname	Suriname	1722.54	162	794.099	138	46.1004	88
173	Svalbard and Jan Mayen	Norway	57.1494	196	0	165	0	165
174	Swaziland	Swaziland	5179.03	148	378.229	144	7.30309	147
175	Sweden	Sweden	262596	20	256659	13	97.7393	20
176	Switzerland	Switzerland	49154.2	62	49066.8	44	99.8221	7
177	Syria	Syria	61253.6	57	1321.65	135	2.15767	154
178	Tajikistan	Tajikistan	15989.6	116	8596.8	97	53.7648	72
179	Tanzania	Tanzania	69134.3	48	32386.8	52	46.8462	86
180	Thailand	Thailand	141871	28	138850	19	97.871	18
181	The Republic of Cote d'ivoire	The Republic of Cote d'ivoire	22755.1	96	9862.79	94	43.3433	96
182	Timor-Leste	Timor-Leste	2161.89	158	1287.46	136	59.5526	63
183	Togo	Togo	6941.13	139	2381.53	129	34.3104	117
184	Trinidad and Tobago	Trinidad and Tobago	1770.68	161	0	165	0	165
185	Tunisia	Tunisia	31164.9	87	838.797	137	2.69148	152
186	Turkey	Turkey	484543	9	97578.3	29	20.1382	136
187	Turkmenistan	Turkmenistan	25366.1	93	10967.9	87	43.2384	97
188	Turks and Caicas Islands	United Kingdom	13.0451	199	0	165	0	165
189	Uganda	Uganda	38583.4	79	16942.6	73	43.9116	95
190	Ukraine	Ukraine	312013	17	108764	27	34.8589	116
191	United Arab Emirates	United Arab Emirates	16234.1	115	40.9429	157	0.252204	162
192	United Kingdom	United Kingdom	347454	12	326666	10	94.017	33
193	United States	United States	3.48233e+06	1	2.97862e+06	1	85.5353	44
194	Uruguay	Uruguay	18111.7	110	17139.2	71	94.6305	31
195	Uzbekistan	Uzbekistan	53492.9	60	19891.1	62	37.1846	115
196	Venezuela	Venezuela	47144.3	66	10103.3	93	21.4305	131
197	Vietnam	Vietnam	104912	38	52935.3	41	50.457	76
198	Western Sahara	Western Sahara	5326.82	147	22.9151	160	0.430183	160
199	Yemen	Yemen	20230.8	103	7588.9	100	37.5116	114
200	Zambia	Zambia	31184.9	86	14168.3	78	45.4331	92
201	Zimbabwe	Zimbabwe	40120.7	78	12743.3	81	31.7625	119
